# Supplementary material for: Oligomalt, a New Slowly Digestible Carbohydrate, Reduces Post-Prandial Glucose and Insulin Trajectories Compared to Maltodextrin across Different Population Characteristics: Double-Blind Randomized Controlled Trials in Healthy Individuals, People with Obesity, and People with Type 2 Diabetes
Source: Metabolites. 2024 Jul 26;14(8):410. doi: 10.3390/metabo14080410 (PMC11356256; doi:10.3390/metabo14080410)
Supplement: Supplementary file 1 [file metabolites-14-00410-s001.zip]

Archive with 1 entries (1 files):
- metabolites-3080149-supplementary.pdf
